# Supplementary material for: Multi-Omics Profiles of Small Intestine Organoids in Reaction to Breast Milk and Different Infant Formula Preparations
Source: Nutrients. 2024 Sep 2;16(17):2951. doi: 10.3390/nu16172951 (PMC11397455; doi:10.3390/nu16172951)
Supplement: Supplementary file 1 [file nutrients-16-02951-s001.zip]

Archive with 1 entries (1 files):
- nutrients-3134820-supplementary.pdf
